# Supplementary material for: Investigation of Biogenic Amines and Quality in Jerky, Bacon, and Sausage: Chinese Traditional Meat Product
Source: Foods. 2025 May 22;14(11):1842. doi: 10.3390/foods14111842 (PMC12154260; doi:10.3390/foods14111842)
Supplement: Supplementary file 1 [file foods-14-01842-s001.zip]

Archive with 1 entries (1 files):
- foods-3609376-supplementary.pdf
